# Supplementary material for: MUSCLEMOTION: A Versatile Open Software Tool to Quantify Cardiomyocyte and Cardiac Muscle Contraction In Vitro and In Vivo
Source: Circ Res. 2018 Feb 1;122(3):e5–e16. doi: 10.1161/CIRCRESAHA.117.312067 (PMC5805275; doi:10.1161/CIRCRESAHA.117.312067)
Supplement: Supplementary file 12 [file res-122-0e5-s012.txt]

//BJ van Meer//L Sala
//F Burton//
//Leiden University Medical Center - 2017

macro "MUSCLEMOTION Action Tool - C1422444T0c10MTac10M;" {
	//STATIC PARAMETERS
	showStatus("Initialization...");
	var versionNumber="1.0";
	var referenceFrameSlice=1;			//if nothing is set somehow, the reference frame will be set to 1
	var hideIntermediateResults=true;
	//this speeds up calculations by hiding some result windows
	var checkClip=true;
					//simple tool to check clipping in the plot
	var checkSpeedlinearity=true;
		//displays the final window to compare the measured speed and speed calculated from the measured contraction
	var manualReferenceFrame = false;	//will be changed to true if selected
	var drawPeaks=true;					//if transients are analyzed, the peaks are drawn

	//DEFAULT VALUES - you might want to change this to have your custom defaults selected once you select 'Yes, but keep it simple'.
	var default_recordedFramerate = 100;					//frames per second
	var default_speedWindow = 2;							//frames; see UserManual
	var default_MPstartRange = 1;							//frame number
	var default_MPendRange = -1;							//frame number; -1 is infinite
	var default_autoDetectStart = 1;						//frame number; estimation at least 2 contraction periods between autoDetectStart and autoDetectStop
	var default_autoDetectStop = 300;						//frame number; estimation at least 2 contraction periods between autoDetectStart and autoDetectStop
	var default_lowValueN = 20;								//frames; see UserManual
	var default_unitySelectionN = 10;						//frames; see UserManual
	var default_PeakDetectionWindow = 20;					//frames; estimation around 0.75*[contraction period]
	var default_peakThreshold = 30;							//percentage
	var default_baselineThreshold = 2;						//percentage
	var default_baselineNumberOfPoints = 5;					//frames; averaging baseline
	var default_highFreqBaselineDetection = "Yes";			//"Yes" or "No"; overrules baselineThreshold and baselineNumberOfPoints
	var default_binaryFormatPercentages = "100010001";		// binary format, order is 10-20-...-80-90
	var default_tiffImSequence = "No";						//"Yes" or "No"
	var default_guassianBlur10 = "No";						//"Yes" or "No"

	//DO NOT CHANGE
	var simpleAnswers = newArray("Yes", "No");
	var complexAnswers = newArray("Yes, but keep it simple", "Yes & show me advanced options", "No");
	var percentageOptions = newArray("10", "20","30","40","50","60","70","80","90");
	var percentagesDefaults=newArray(percentageOptions.length);

	//Let's start
	showStatus("Get analysis parameters");
	
	//load stored settings or iniate defaults
	var batchAnalysis = readSettingValue("c1.batchAnalysis", "No");
	var recordedFramerate = readSettingValue("c1.recordedFramerate", default_recordedFramerate);
	var speedWindow = readSettingValue("c1.speedWindow", default_speedWindow);
	var SNRimprovement = readSettingValue("c1.SNRimprovement", "Yes, but keep it simple");
	var autodetectReferenceFrame = readSettingValue("c1.autodetectReferenceFrame", "Yes, but keep it simple");
	var automaticTransientDetection = readSettingValue("c1.automaticTransientDetection", "Yes, but keep it simple");
	var MPstartRange = readSettingValue("c1.MPstartRange", default_MPstartRange);
	var MPendRange = readSettingValue("c1.MPendRange", default_MPendRange);
	var autoDetectStart = readSettingValue("c1.autoDetectStart", default_autoDetectStart);
	var autoDetectStop = readSettingValue("c1.autoDetectStop", default_autoDetectStop);
	var lowValueN = readSettingValue("c1.lowValueN", default_lowValueN);
	var unitySelectionN = readSettingValue("c1.unitySelectionN", default_unitySelectionN);
	var PeakDetectionWindow = readSettingValue("c1.PeakDetectionWindow", default_PeakDetectionWindow);
	var peakThreshold = readSettingValue("c1.peakThreshold", default_peakThreshold);
	var baselineThreshold = readSettingValue("c1.baselineThreshold", default_baselineThreshold);
	var baselineNumberOfPoints = readSettingValue("c1.baselineNumberOfPoints", default_baselineNumberOfPoints);
	var highFreqBaselineDetection = readSettingValue("c1.highFreqBaselineDetection", default_highFreqBaselineDetection);
	var binaryFormatPercentages = readSettingValue("c1.binaryFormatPercentages", default_binaryFormatPercentages);
	var tiffImSequence = readSettingValue("c1.tiffImSequence", default_tiffImSequence);
	var guassianBlur10 = readSettingValue("c1.guassianBlur10", default_guassianBlur10);
	
	//get array from string save format
	countOnes=0;
	for(findOne=0;findOne<lengthOf(binaryFormatPercentages);findOne++){
		if(substring(binaryFormatPercentages,findOne,findOne+1)=="1"){
			countOnes=countOnes+1;
			percentagesDefaults[findOne]=true;
		}
		else{
			percentagesDefaults[findOne]=false;
		}
	}
	percentages=newArray(countOnes);
	countOnes=0;
	for(findOne=0;findOne<lengthOf(binaryFormatPercentages);findOne++){
		if(substring(binaryFormatPercentages,findOne,findOne+1)=="1"){
			percentages[countOnes]=(findOne+1)*10;
			countOnes=countOnes+1;
		}
	}
							
	//Dialog #1
	Dialog.create("Analysis parameter wizard");
	Dialog.addRadioButtonGroup(" A. Do you want to analyze a directory with multiple TIFFs or subdirectories (batch)?\n", simpleAnswers, 0, 2, batchAnalysis);
	Dialog.addRadioButtonGroup(" B. Do you want to analyze an TIFF image sequence instead of a stack?\n", simpleAnswers, 0, 2, tiffImSequence);
	Dialog.addRadioButtonGroup(" C. Do you want to add a Gaussian blur to cancel out repetitive patterns?\n", simpleAnswers, 0, 2, guassianBlur10);
	Dialog.addMessage("D. What is the frame rate of your recording(s)?");
	Dialog.addNumber("   ", recordedFramerate, 0, 5, "frames/second");
	Dialog.addMessage("E. What speedWindow would you like to use?");
	Dialog.addNumber("   ", speedWindow, 0, 5, "frames");
	Dialog.addMessage("Please refer to the UserManual for an instruction how to choose the correct reference frame.");
	Dialog.addRadioButtonGroup(" F. Do you want to decrease noise in your output?\n", complexAnswers, 0, 2, SNRimprovement);
	Dialog.addMessage("Please refer to the UserManual for more information. Computational time will increase.");
	Dialog.addRadioButtonGroup(" G. Do want MUSCLEMOTION to detect your reference frame?\n", complexAnswers, 0, 2, autodetectReferenceFrame);
	Dialog.addMessage("The default is YES, but in some situations the program might fail to detect the correct reference \nframe. This is setup dependent, be careful to check your output carefully. Please refer to the \nUserManual for more information.");
	Dialog.addRadioButtonGroup(" H. Do you want MUSCLEMOTION to analyze your transients?\n", complexAnswers, 0, 2, automaticTransientDetection);
	Dialog.show();
	
	//grab data
	batchAnalysis = Dialog.getRadioButton();
	tiffImSequence = Dialog.getRadioButton();
	guassianBlur10 = Dialog.getRadioButton();
	recordedFramerate = Dialog.getNumber();
	speedWindow = Dialog.getNumber();
	SNRimprovement = Dialog.getRadioButton();
	autodetectReferenceFrame = Dialog.getRadioButton();
	automaticTransientDetection = Dialog.getRadioButton();
	
	//write data from dialog 1
	writeSettingOption("c1.batchAnalysis", batchAnalysis);
	writeSettingOption("c1.tiffImSequence", tiffImSequence);
	writeSettingOption("c1.guassianBlur10", guassianBlur10);
	writeSettingValue("c1.recordedFramerate", recordedFramerate, 0);
	writeSettingValue("c1.speedWindow", speedWindow, 0);
	writeSettingOption("c1.SNRimprovement", SNRimprovement);
	writeSettingOption("c1.autodetectReferenceFrame", autodetectReferenceFrame);
	writeSettingOption("c1.automaticTransientDetection", automaticTransientDetection);
	
	//Do something with the values given. Load default settings if simple option is chosen
	var samplingTime=(1/recordedFramerate)*1000;
	secondDialogSNR = false;
	secondDialogARF = false;
	secondDialogTA = false;
	if(batchAnalysis=="Yes"){
		batchDirLoad=true;
	}
	else{
		batchDirLoad=false;
	}
	
	if(SNRimprovement=="Yes & show me advanced options"){
		secondDialogSNR = true;
		var maxProject = true;
	}
	else if(SNRimprovement=="Yes, but keep it simple"){
		var maxProject = true;
		MPstartRange = default_MPstartRange;
		MPendRange = default_MPendRange;
	}
	else{
		var maxProject = false;
	}
	
	if(autodetectReferenceFrame=="Yes & show me advanced options"){
		secondDialogARF = true;
		autodetectReferenceFrame = true;
	}
	else if(autodetectReferenceFrame=="Yes, but keep it simple"){
		autodetectReferenceFrame = true;
		lowValueN=default_lowValueN;		
		unitySelectionN=default_unitySelectionN;	
		autoDetectStart=default_autoDetectStart; 
		autoDetectStop=default_autoDetectStop;	
	}
	else{
		autodetectReferenceFrame = false;
		manualReferenceFrame = true;
	}
	
	if(automaticTransientDetection=="Yes & show me advanced options"){
		secondDialogTA = true;
		automaticTransientDetection = true;
	}
	else if(automaticTransientDetection=="Yes, but keep it simple"){
		automaticTransientDetection = true;
		PeakDetectionWindow=default_PeakDetectionWindow;
		peakThreshold=default_peakThreshold;
		percentages=percentages;
		baselineThreshold=default_baselineThreshold;
		baselineNumberOfPoints=default_baselineNumberOfPoints;
		highFreqBaselineDetection=default_highFreqBaselineDetection;
	}
	else{
		automaticTransientDetection = false;
	}

	
	
	//Dialog #2
	if(secondDialogSNR || secondDialogARF){
		Dialog.create("Analysis parameter wizard");
		Dialog.addMessage("Please check the UserManual for detailed instructions per option.");
		if(secondDialogSNR){
			Dialog.addMessage("----------------------------- SNR -----------------------------");
			Dialog.addMessage("What is the starting frame for SNR improvement?");
			Dialog.addNumber("   ", MPstartRange, 0, 5, "(default = 1)");
			Dialog.addMessage("What is the end frame for SNR improvement?");
			Dialog.addNumber("   ", MPendRange, 0, 5, "(default = -1 = infinite)");
			Dialog.addMessage(" ");
		}
		if(secondDialogARF){
			Dialog.addMessage("----- Automatic Reference Frame (ARF) Detection ------");
			Dialog.addMessage("What is the starting frame for ARF Detection?");
			Dialog.addNumber("   ", autoDetectStart, 0, 5, "(default = 1)");
			Dialog.addMessage("What is the end frame for ARF Detection?");
			Dialog.addNumber("   ", autoDetectStop, 0, 5, "(default = 300)");
			Dialog.addMessage("What is the number of low points for ARF Detection?");
			Dialog.addNumber("   ", lowValueN, 0, 5, "frames (default = 20)");
			Dialog.addMessage("What is the number of points near the unity line?");
			Dialog.addNumber("   ", unitySelectionN, 0, 5, "frames (default = 10)");
			
		}
		Dialog.show();
	
		if(secondDialogSNR){
			MPstartRange = Dialog.getNumber();
			MPendRange = Dialog.getNumber();
		}
		if(secondDialogARF){
			autoDetectStart = Dialog.getNumber();
			autoDetectStop = Dialog.getNumber();
			lowValueN = Dialog.getNumber();
			unitySelectionN = Dialog.getNumber();
		}
	
	}
	
	if(secondDialogTA){
		Dialog.create("Analysis parameter wizard");
		Dialog.addMessage("Please check the UserManual for detailed instructions per option.");
		Dialog.addMessage("--------- Automatic Transient Analysis ----------");
		Dialog.addMessage("What do you estimate as peak width?");
		Dialog.addNumber("   ", PeakDetectionWindow, 0, 5, "frames (~0.75*frames per period, default = 20)");
		Dialog.addMessage("What is the minimum amplitude compared to all values in the plot to be considered a peak?");
		Dialog.addNumber("   ", peakThreshold, 0, 5, "% (default = 30%)");
		Dialog.addMessage("What percentages of the transient do you want in your output?");
		Dialog.addCheckboxGroup(1, 9, percentageOptions, percentagesDefaults);
		Dialog.addMessage("What is percentage around baseline that you consider noise?");
		Dialog.addNumber("   ", baselineThreshold, 0, 5, "% (default = 2)");
		Dialog.addMessage("What is number of points you would like to average in the baseline?");
		Dialog.addNumber("   ", baselineNumberOfPoints, 0, 5, "frames (default = 5)");
		Dialog.addRadioButtonGroup(" Would you like to optimize for high frequencies and select the minimum before each peak?\n", simpleAnswers, 0, 2, highFreqBaselineDetection);
		Dialog.show();
			
		PeakDetectionWindow = Dialog.getNumber();
		peakThreshold = Dialog.getNumber();
		baselineThreshold = Dialog.getNumber();
		baselineNumberOfPoints = Dialog.getNumber();
		highFreqBaselineDetection = Dialog.getRadioButton();
		
		countNumberPercentages=0;
		binaryFormatPercentages="";
		for(opt=0;opt<percentageOptions.length;opt++){
			if(Dialog.getCheckbox()==true){
				binaryFormatPercentages=binaryFormatPercentages+"1";
				countNumberPercentages=countNumberPercentages+1;
			}
			else{
				binaryFormatPercentages=binaryFormatPercentages+"0";
			}
		}
		percentages = newArray(countNumberPercentages);
		countOnes=0;
		for(findOne=0;findOne<lengthOf(binaryFormatPercentages);findOne++){
			if(substring(binaryFormatPercentages,findOne,findOne+1)=="1"){
				percentages[countOnes]=(findOne+1)*10;
				countOnes=countOnes+1;
			}
		}
		
	}
	
	//write data from dialog 2 & 3
	writeSettingValue("c1.MPstartRange", MPstartRange, 0);
	writeSettingValue("c1.MPendRange", MPendRange, 0);
	writeSettingValue("c1.autoDetectStart", autoDetectStart, 0);
	writeSettingValue("c1.autoDetectStop", autoDetectStop, 0);
	writeSettingValue("c1.lowValueN", lowValueN, 0);
	writeSettingValue("c1.unitySelectionN", unitySelectionN, 0);
	writeSettingValue("c1.PeakDetectionWindow", PeakDetectionWindow, 0);
	writeSettingValue("c1.peakThreshold", peakThreshold, 0);
	writeSettingValue("c1.baselineThreshold", baselineThreshold, 0);
	writeSettingValue("c1.baselineNumberOfPoints", baselineNumberOfPoints, 0);
	writeSettingOption("c1.highFreqBaselineDetection", highFreqBaselineDetection);
	writeSettingValue("c1.binaryFormatPercentages", binaryFormatPercentages, 0);

	//Convert some values
	if(highFreqBaselineDetection=="Yes"){
		highFreqBaselineDetection=true;
	}
	else{
		highFreqBaselineDetection=false;
	}
	
	
	//Get user input for saveDir
	saveDir = getDirectory("Select a directory to save your outputfiles");
	
	//select folder or file
	//batch mode
	if(batchDirLoad==true){
		startDir = getDirectory("Choose a directory to analyze");
		dirList1=getDirsInDir(startDir);
		fileList1=getFilesInDir(startDir);
		for(cDir=0;cDir<fileList1.length;cDir++){
			fileList1[cDir]=startDir+fileList1[cDir];
		}

		//Get dirs in startDir and subfolders deeper
		if(dirList1[0]!=0){
			for(addDir=0;addDir<dirList1.length;addDir++){
				dirList2=getDirsInDir(startDir+dirList1[addDir]);
				if(dirList2[0]!=0){
					for(y=0;y<dirList2.length;y++){
						dirList2[y]=dirList1[addDir]+dirList2[y];
					}
					dirList1=Array.concat(dirList1,dirList2);
				}
			}
		}
	
		//Get files in startDir en subfolders
		for(y=0;y<dirList1.length;y++){
			fileList2=getFilesInDir(startDir+dirList1[y]);
			if(fileList2[0]!=0){
				for(cDir=0;cDir<fileList2.length;cDir++){
					fileList2[cDir]=startDir+dirList1[y]+fileList2[cDir];
				}
				if(fileList1[0]==0){
					fileList1=fileList2;
				}
				else{
					fileList1=Array.concat(fileList1,fileList2);	
				}
			}
		}
		Array.sort(fileList1);
		Array.print(fileList1);
		fileList=newArray(1);
		for(checkExt=0;checkExt<fileList1.length;checkExt++){
			if(endsWith(fileList1[checkExt],"tif") || endsWith(fileList1[checkExt],"png") || endsWith(fileList1[checkExt],"avi")){
				if(fileList[0]==0){
					fileList[0]=fileList1[checkExt];
				}
				else{
					fileList=Array.concat(fileList,fileList1[checkExt]);
				}
			}
		}
		Array.print(fileList);
		if(fileList[0]==0){exit("No images found");}
		numberOfFiles=fileList.length;
		
		
	}
	//single file mode
	else{
		path = File.openDialog("Choose a file to analyze");
		numberOfFiles=1;
	}

	//loop through the files to analyze
	for(fileCounter=0;fileCounter<numberOfFiles;fileCounter++){
		//CLEANUP and start log
		close("*");
		run("Clear Results");
		print("\\Clear");
		print("Log started...");
		getDateAndTime(year, month, week, day, hour, min, sec, msec);
	  	print("Date: "+day+"-"+month+"-"+year);
	  	print("Time: "+hour+":"+min+":"+sec);
	  	print("***");
		//Print parameters to Log
		print("Algorithm tool version number: "+versionNumber);
		print("recordedFramerate: "+recordedFramerate);
		print("speedWindow: "+speedWindow);
		print("referenceFrameSlice: "+referenceFrameSlice);
		print("maxProject: "+maxProject);
		if(maxProject==true){	
			print("MPstartRange: "+MPstartRange);
			print("MPendRange: "+MPendRange);
		}
		print("hideIntermediateResults: "+hideIntermediateResults);
		print("checkClip: "+checkClip);
		print("checkSpeedlinearity: "+true);
		print("autodetectReferenceFrame: "+autodetectReferenceFrame);
		if(autodetectReferenceFrame==true){
			print("***autodetectReferenceFrame parameters");
			print("*lowValueN: "+lowValueN);
			print("*unitySelectionN: "+unitySelectionN);
			print("*autoDetectStart: "+autoDetectStart);
			print("*autoDetectStop: "+autoDetectStop);
			print("***");
		}
		print("manualReferenceFrame: "+manualReferenceFrame+  "	NOTE:overruled if autodetectReferenceFrame is true");
		print("automaticTransientDetection: "+automaticTransientDetection);
		if(automaticTransientDetection==true){
			print("***automaticTransientDetection parameters");
			print("*PeakDetectionWindow: "+PeakDetectionWindow);
			print("*peakThreshold: "+peakThreshold);
			print("*drawPeaks: "+drawPeaks);
			print("*percentages: ");Array.print(percentages);
			print("*baselineThreshold: "+baselineThreshold);
			print("*baselineNumberOfPoints: "+baselineNumberOfPoints);
			print("*highFreqBaselineDetection: "+highFreqBaselineDetection);
			print("*guassianBlur10: "+guassianBlur10);
			print("*tiffImSequence: "+tiffImSequence);
			print("***");
		}
		print("batchDirLoad: "+batchDirLoad);
		if(batchDirLoad==true){
			print("BatchDir path="+fileList[fileCounter]);
		}
	  	
		//specify path if batchDirLoad is turned on
		if(batchDirLoad==true){
			path=fileList[fileCounter];
		}
		fileDir=File.getParent(path);

		//check what kind of file we are going to analyze and open it
		var LoadingAvi=false;
		var LoadingImageSequence=false;
		if(endsWith(path, "avi")){
			LoadingAvi=true;
			run("AVI...", "select=["+path+"] use");
		}
		else if(endsWith(path, "png") || tiffImSequence=="Yes"){
			LoadingImageSequence=getImageSequence(path);
		}
		else{
			run("TIFF Virtual Stack...", "open=["+path+"]");	
		}
		rename("orginal-stack");
		print(" ");
		print("----------------- Evaluating file:"+File.nameWithoutExtension+" -----------------");
		showStatus("Analyzing stack...");
		Stack.getDimensions(width, height, channels, slices, frames);

		if(frames>slices){
			slices=frames;
		}

		//Run some basic tests:
		if(recordedFramerate<50){
			print("WARNING: Recorded framerate is low");
		}
		
		//check if file is a stack or a sequence
		if(slices<2){
			LoadingImageSequence=getImageSequence(path);
		}
	
		//if it is still not a stack, stop the macro
		if(slices<2){
			close("*");
			run("Clear Results");
			exit("Image was not a stack. \nStack required for this macro, please try again.");
		}
	
		//some more checks regarding reference frame autodetection
		if(autodetectReferenceFrame==true){
			if(autoDetectStop<=autoDetectStart){
				autoDetectStart=(autoDetectStop-1);
				print("WARNING: autoDetectStart set to "+autoDetectStart+" since it should be smaller than autoDetectStop ("+autoDetectStop+").");
			}
			
			if(autoDetectStop>=slices){
				autoDetectStop=(slices-speedWindow-1);
				print("WARNING: autoDetectStop set to "+autoDetectStop+" since it should be smaller than stack number ("+slices+") minus speedWindow ("+speedWindow+") minus 1 (Reference frame).");
			}
			if(lowValueN>=autoDetectStop){
				lowValueN=(autoDetectStop-1);
				print("WARNING: lowValueN set to "+lowValueN+" since it should be smaller than autoDetectStop ("+autoDetectStop+").");
			}
			if(lowValueN<=unitySelectionN){
				unitySelectionN=(lowValueN-1);
				print("WARNING: unitySelectionN set to "+unitySelectionN+" since it should be smaller than lowValueN ("+lowValueN+").");
			}
		}
	
		//Speed measurement
		startTime=getTime();
	
		//enable batchmode
		if(hideIntermediateResults==true){
			setBatchMode(true);
		}
	
		//preperation of names and output folders
		showStatus("Preparing output folders and names...");
		var outputName=File.getName(path);
		outputName=replace(outputName, ".png", "");
		outputName=replace(outputName, ".tif", "");
		outputName=replace(outputName, ".avi", "");
		dirMakeName=saveDir+File.separator+outputName+"-Contr-Results";
		if (!File.isDirectory(dirMakeName)){
			File.makeDirectory(dirMakeName);
		}
		else {
			dirVersion=1;
			dirMakeName=saveDir+File.separator+outputName+"-Contr-Results-"+dirVersion;
			while (File.isDirectory(dirMakeName)){
				dirMakeName=saveDir+File.separator+outputName+"-Contr-Results-"+dirVersion;
				dirVersion=dirVersion+1;
			}
			File.makeDirectory(dirMakeName);

		}

		var savePath=dirMakeName;
	
		resultFile=getFileName("Overview-results");
		logFile=getFileName("Log_file");
		

		
		
		//MAIN SCRIPT
		showStatus("Reference frame selection...");
		referenceFrameSlice=getReferenceFrame();
	
		showStatus("Calculating contraction...");
		//OPTIONAL: use maximum projection masking to improve SNR, var declared in initialization
		if(maxProject==true){
			pixelsOfInterest();
		}
	
		//Calculate contraction
		lfhMeanArray=getContractionData();
		customPlotZaxis("Contraction", lfhMeanArray);
		saveAs("Jpeg", savePath+File.separator+"Contraction.jpg");
		//saving data
		contractionFile=getFileName("contraction");
		writeFile(contractionFile);
	
		//calculate speed of contraction
		lfhMeanArraySpeed=getSpeedData();
		customPlotZaxis("Speed of contraction", lfhMeanArraySpeed);
		saveAs("Jpeg", savePath+File.separator+"Speed of contraction.jpg");
		//saving data
		speedFile=getFileName("speed-of-contraction");
		writeFile(speedFile);
	
		//check whether the calculated speed and measured speed are similar in terms of ratio
		if(checkSpeedlinearity==true){
			speedLinCompare(lfhMeanArraySpeed, lfhMeanArray);
		}
	
		//save results 
		updateResults();
	
		//REACHING END OF MACRO
		//Show timing and save results
		print("Elapsed time (ms): "+(getTime()-startTime));
		print("----------------- Evaluation finished -----------------");
		saveAs("Results", resultFile);
		selectWindow("Log");
	    run("Text...", "save=["+logFile+"]");
	    setBatchMode(false);
	}	//end of for loop dirCounter
}	//end of macro

	


//Function library
function getImageSequence(imPath){
	countTrim=0;
	close("orginal-stack");
	run("Image Sequence...", "open=["+imPath+"] sort use");
	rename("orginal-stack");
	Stack.getDimensions(width, height, channels, slices, frames);
	if(frames>slices){
		slices=frames;
	}
	print(slices+" and name: "+imPath);
	return true
}

function getDirsInDir(dir){
	list = getFileList(dir);
	var dirList=newArray(1);
	for (i=0; i<list.length; i++) {
		if (endsWith(list[i], "/")){
	    	if (dirList[0]==0){
	    		dirList[0]=list[i];
	    	}
	       	else{
	       		dirList = Array.concat(dirList,list[i]);
	       	}
	    }
	}
	return dirList;
}


function getFilesInDir(dir){
	list = getFileList(dir);
	fileListT=newArray(1);
	for (i=0; i<list.length; i++) {
		if (!endsWith(list[i], "/")){
	    	if (fileListT[0]==0){
	    		fileListT[0]=list[i];
	    	}
	       	else{
	       		fileListT = Array.concat(fileListT,list[i]);
	       	}
	    }
	}
	if(endsWith(fileListT[0], "png") || tiffImSequence=="Yes"){
		fileListB=newArray(1);
		fileListB[0]=fileListT[0];
	}
	else{
		fileListB=fileListT;
	}
	return fileListB;
}


function openVirtualStack(VirtualStackName, deleteReferenceFrame){
	if(hideIntermediateResults==true){
		setBatchMode(true);
	}
	if(LoadingImageSequence){
			run("Image Sequence...", "open=["+path+"] sort use");
	}
	else if(LoadingAvi){
		run("AVI...", "select=["+path+"] use");
	}
	else{
		run("TIFF Virtual Stack...", "open=["+path+"]");
	}
	rename(VirtualStackName);
	if(deleteReferenceFrame==true){
		setSlice(referenceFrameSlice);
		run("Delete Slice");
		setSlice(1);
	}
}


function pixelsOfInterest() {
	//identify pixels of interest in speed stack by masking with a threshold based on standard deviation
	showStatus("Improving Signal to Noise Ratio (SNR)...");
	openVirtualStack("original-stack-small", true);
	
	newImage("maxProjectStack", "32-bit black", width, height, 1);
	setBatchMode(true);
	if(MPendRange==-1){MPendRange=slices;}
	else if(MPendRange>slices){MPendRange=slices;}
	for(lfhIndex=MPstartRange;lfhIndex<MPendRange;lfhIndex++){
		selectWindow("original-stack-small");
		setSlice(lfhIndex);
		run("Duplicate...", "title=subtractTemp");
		if(guassianBlur10=="Yes"){
			run("Gaussian Blur...", "sigma=10");
		}
		imageCalculator("Difference create 32-bit stack", "subtractTemp","reference-frame");
		run("Concatenate...", "  title=[maxProjectStack] image1=maxProjectStack image2=[Result of subtractTemp] image3=[-- None --]");
		selectWindow("maxProjectStack");
		run("Z Project...", "projection=[Max Intensity]");
		rename("maxProjectStackTemp");
		close("maxProjectStack");
		selectWindow("maxProjectStackTemp");
		rename("maxProjectStack");
		close("subtractTemp");
	}
	close("original-stack-small");
	setBatchMode("show");
	selectWindow("maxProjectStack");
	getStatistics(nothing, mean, min, max, stdDev); 
	var lucaVar = (mean + stdDev);
	setThreshold(lucaVar, max);
	run("Make Binary");
		
}

function getContractionData(){
	//routine to calculate image[i]-image[ref]
	showStatus("Calculating contraction...");
	if(hideIntermediateResults==true){
		setBatchMode(true);
	}
	openVirtualStack("original-stack-small", true);
	
	lfhMeanArray=newArray(slices-1);
	setBatchMode(true);
	for(lfhIndex=1;lfhIndex<slices;lfhIndex++){
		selectWindow("original-stack-small");
		setSlice(lfhIndex);
		run("Duplicate...", "title=subtractTemp");
		if(guassianBlur10=="Yes"){
			run("Gaussian Blur...", "sigma=10");
		}
		imageCalculator("Difference create 32-bit stack", "subtractTemp","reference-frame");
		if(maxProject==true){
			imageCalculator("Multiply create 32-bit stack", "Result of subtractTemp","maxProjectStack");
		}
		getStatistics(LFHnothing, LFHmean, LFHmin, LFHmax, LFHstdDev);
		lfhMeanArray[lfhIndex-1]=LFHmean;
		close("Result of subtractTemp");
		close("subtractTemp");
	}
	close("Result of Result of subtractTemp");
	close("original-stack-small");
	if(hideIntermediateResults==false){
		setBatchMode(false);
	}
	return lfhMeanArray;
}

function getSpeedData(){
	//routine to calculate image[i]-image[i-1]
	showStatus("Calculating speed of contraction...");
	if(hideIntermediateResults==true){
		setBatchMode(true);
	}
	openVirtualStack("original-stack-small", true);
	openVirtualStack("second-stack", true);

	for(shift=0;shift<speedWindow;shift++){
		run("Delete Slice");	//-1 because reference frame is removed
	}
	selectWindow("original-stack-small");
	setSlice(slices-1);
	for(shift=0;shift<speedWindow;shift++){
		run("Delete Slice"); 
	}

	lfhMeanArraySpeed=newArray(slices-speedWindow-1);
	setBatchMode(true);
	for(lfhIndex=1;lfhIndex<(slices-speedWindow);lfhIndex++){
		selectWindow("original-stack-small");
		setSlice(lfhIndex);
		run("Duplicate...", "title=OriginalSubtractTemp");
		if(guassianBlur10=="Yes"){
			run("Gaussian Blur...", "sigma=10");
		}
		selectWindow("second-stack");
		setSlice(lfhIndex);
		run("Duplicate...", "title=SecondSubtractTemp");
		if(guassianBlur10=="Yes"){
			run("Gaussian Blur...", "sigma=10");
		}
		imageCalculator("Difference create 32-bit stack", "OriginalSubtractTemp","SecondSubtractTemp");
		if(maxProject==true){
			imageCalculator("Multiply create 32-bit stack", "Result of OriginalSubtractTemp","maxProjectStack");
		}
		getStatistics(LFHnothing, LFHmean, LFHmin, LFHmax, LFHstdDev);
		lfhMeanArraySpeed[lfhIndex-1]=LFHmean;
		close("Result of OriginalSubtractTemp");
		close("OriginalSubtractTemp");
		close("SecondSubtractTemp");
	}
	close("Result of Result of OriginalSubtractTemp");
	close("original-stack-small");
	close("second-stack");
	if(hideIntermediateResults==false){
		setBatchMode(false);
	}
	return lfhMeanArraySpeed;

	
}


function customPlotZaxis(parameter, yArrayMean) {
	//plot z-profile function that can cope with arrays that have only the same value
	if(hideIntermediateResults==true){
		setBatchMode(true);
	}
	Stack.getDimensions(Zwidth, Zheight, Zchannels, Zslices, Zframes);
	yConstant=false;
	sortedArray=Array.copy(yArrayMean);
	Array.sort(sortedArray);
	if(sortedArray[0]==sortedArray[sortedArray.length-1]){
		yArrayMean[0]=yArrayMean[0]-0.01;
		yConstant=true;
		print("Warning: Array of "+parameter+" was constant. In order to plot, 0.01 has been removed from the first value");
	}
	
	//create the actual plot
	xTimeArray=newArray(yArrayMean.length);
	xTimeArray[0]=0;
	for(xTimeIndex=1;xTimeIndex<yArrayMean.length;xTimeIndex++){
		xTimeArray[xTimeIndex]=xTimeArray[xTimeIndex-1]+samplingTime;
	}
	Plot.create("Z-Plot of "+parameter, "Time (ms)", parameter+ " (a.u.)", xTimeArray, yArrayMean);
	if(automaticTransientDetection==true && parameter=="Contraction"){
		transientAnalysis(yArrayMean);	
	}
	Plot.setColor("black");
	Plot.show();
	rename(parameter+"-profile");
	if(hideIntermediateResults==true){
		setBatchMode(false);
		setBatchMode(true);
	}

	
	
	//warning flag for clipping
	if(checkClip==true){
		if(sortedArray[sortedArray.length-1]==sortedArray[sortedArray.length-2] && sortedArray[sortedArray.length-1]==sortedArray[sortedArray.length-3]){
			if (yConstant==false){
				print("Warning: it seems like your "+parameter+" plot is clipping!");
			}
		}
	}
	return yArrayMean;
}

function getFileName(parameter) {
	//check if file exists and else add/change version number
	version=1;
	fileName=savePath+File.separator+parameter+".txt";
	while (File.exists(fileName)){
		fileName=savePath+File.separator+parameter+version+".txt";
		version=version+1;
	}
	return fileName;
}

function writeFile(filename) {
	//save plot values
	Plot.getValues(xvalues, yvalues);
	f = File.open(filename); 
  	for (i=0; i<xvalues.length; i++){ 
    	print(f, xvalues[i]+"\t"+yvalues[i]); 
    }
    File.close(f);
}

function getReferenceFrame(){
	if(autodetectReferenceFrame==true){
		showStatus("Autodetecting reference frame...");
		//prepare stacks
		openVirtualStack("second-stack", false);
		setSlice(1);
		for(shift=0;shift<speedWindow;shift++){
			run("Delete Slice");	
		}
		

		openVirtualStack("original-stack-small", false);
		setSlice(slices-1);
		for(shift=0;shift<speedWindow;shift++){
			run("Delete Slice"); 
		}

		speedY=newArray(autoDetectStop-autoDetectStart+1);
		setBatchMode(true);
		for(lfhIndex=1;lfhIndex<speedY.length+1;lfhIndex++){
			selectWindow("original-stack-small");
			setSlice(lfhIndex);
			run("Duplicate...", "title=OriginalSubtractTemp");
			if(guassianBlur10=="Yes"){
				run("Gaussian Blur...", "sigma=10");
			}
			selectWindow("second-stack");
			setSlice(lfhIndex);
			run("Duplicate...", "title=SecondSubtractTemp");
			if(guassianBlur10=="Yes"){
				run("Gaussian Blur...", "sigma=10");
			}
			imageCalculator("Difference create 32-bit stack", "OriginalSubtractTemp","SecondSubtractTemp");
			getStatistics(LFHnothing, LFHmean, LFHmin, LFHmax, LFHstdDev);
			speedY[lfhIndex-1]=LFHmean;
			close("Result of OriginalSubtractTemp");
			close("OriginalSubtractTemp");
			close("SecondSubtractTemp");
		}
		setBatchMode(false);

		//close stacks
		close("second-stack");
		close("original-stack-small");
		
		//prepare arrays
		speedY=Array.slice(speedY,autoDetectStart,autoDetectStop); 
		speedYshift=Array.copy(speedY);
		speedYshift=Array.slice(speedYshift,1);
		speedY=Array.trim(speedY,speedY.length-1);
		
		radianPoints=newArray(speedY.length);
		for(d=0;d<speedY.length;d++){
			radianPoints[d]=sqrt((speedY[d]*speedY[d])+(speedYshift[d]*speedYshift[d]));
		}

		indicesVal=Array.rankPositions(radianPoints);
		low=0;
		unitySelection=newArray(lowValueN);
		for(d=0;d<lowValueN-1;d++){
			index=indicesVal[d];
			unitySelection[d]=abs((speedY[index]/speedYshift[index])-1);
		}

		//check which [unitySelectionN] of the unitySelection is smallest
		indicesUni=Array.rankPositions(unitySelection);
		for(d=0;d<unitySelectionN-1;d++){
			indexTrans=indicesUni[d];
			index=indicesVal[indexTrans];
			lowValue=(speedY[index]*speedYshift[index])*unitySelection[indexTrans];
			if(d==0){
				low=lowValue;
				lowIndex=index;
			}
			else if(low>lowValue){
				low=lowValue;
				lowIndex=index;
			}
		}
		selectWindow("orginal-stack");
		setSlice((lowIndex+1));
		run("Duplicate...", "title=reference-frame");
		if(guassianBlur10=="Yes"){
			run("Gaussian Blur...", "sigma=10");
		}
		print("Automatic detected reference frame: frame "+lowIndex+1);
		referenceFrameSlice=lowIndex+1;
		
	}
	else if(manualReferenceFrame==true){
		setSlice(1);
		waitForUser( "Pause","Manual reference frame selection.\nSelect the reference frame and press 'OK'.");
		getSliceNumber();
		referenceFrameSlice=getSliceNumber();
		print("Manual selected reference frame: frame "+getSliceNumber());
		run("Duplicate...", "title=reference-frame");
		if(guassianBlur10=="Yes"){
			run("Gaussian Blur...", "sigma=10");
		}
	}
	else {
		//set frame 1 to be the reference frame
		setSlice(1);
		run("Duplicate...", "title=reference-frame");
		if(guassianBlur10=="Yes"){
			run("Gaussian Blur...", "sigma=10");
		}
		print("No selection reference frame: frame 1");
		referenceFrameSlice=1;
	}
	selectWindow("orginal-stack");
	run("Delete Slice");	
	return referenceFrameSlice;
}

function speedLinCompare(speedY, contractionY) {
	calculatedSpeed=newArray(speedY.length);
	for(j=0;j<speedY.length;j++){
		calculatedSpeed[j]=abs(contractionY[j+1]-contractionY[j]);
	}

	//normalize both speed arrays
	calculatedSpeedNorm=newArray(speedY.length-1);
	measuredSpeedNorm=newArray(speedY.length-1);
	Array.getStatistics(calculatedSpeed, calculatedSpeedMin, calculatedSpeedMax, calculatedSpeedMean, calculatedSpeedStd);
	Array.getStatistics(speedY, speedYMin, speedYMax, speedYMean, speedYStd);
	for(j=0;j<calculatedSpeedNorm.length-1;j++){
		calculatedSpeedNorm[j]=(calculatedSpeed[j]-calculatedSpeedMin)/(calculatedSpeedMax-calculatedSpeedMin);
		measuredSpeedNorm[j]=(speedY[j]-speedYMin)/(speedYMax-speedYMin);
	}

	xTimeArray=newArray(measuredSpeedNorm.length);
	xTimeArray[0]=0;
	for(xTimeIndex=1;xTimeIndex<measuredSpeedNorm.length;xTimeIndex++){
		xTimeArray[xTimeIndex]=xTimeArray[xTimeIndex-1]+samplingTime;
	}
	
	//create plot for visual inspection
	Plot.create("Comparison calculated (red) and measured (black) speed", "Time (ms)", "Normalized contraction speed (a.u.)", xTimeArray, measuredSpeedNorm);
	Plot.setColor("red");
	Plot.add("line", xTimeArray, calculatedSpeedNorm);
	Plot.setColor("black");
	Plot.show();
	saveAs("Jpeg", savePath+File.separator+"Comparison calculated (red) and measured (black) speed.jpg");

	if(hideIntermediateResults==true){
		setBatchMode(false);
		setBatchMode(true);
	}

}

function transientAnalysis(yValues){
		//initialization
		print("automaticTransientDetection starting..");
		Plot.setColor("red");
		//go foward
		maxMin=Array.rankPositions(yValues);
		maxCount=0;
		noMax=false;
		maxList=0;
		perc100=yValues[maxMin[yValues.length-1]];
		perc0=yValues[referenceFrameSlice];
		peakThresholdValue=(peakThreshold/100)*(perc100-perc0);
		testPeakDetectionWindow=PeakDetectionWindow;
		//make sure PeakDetectionWindow is even
		if (testPeakDetectionWindow % 2 != 0) {
		  PeakDetectionWindow=PeakDetectionWindow+1;
		  print("Warning: PeakDetectionWindow was not even: it has been automatically set to "+PeakDetectionWindow);
		}
		
		//check all values whether they are the highest within given window
		//and check whether they are higher then threshold of the total range
		for(u=PeakDetectionWindow/2;u<yValues.length-1-PeakDetectionWindow/2;u++){
			if((yValues[u]-perc0)>peakThresholdValue){	
				for(r=1;r<PeakDetectionWindow/2;r++){
					if(yValues[u-r]>yValues[u] || yValues[u+r]>yValues[u]){
						noMax=true;
					}
				}
			}
			else{
				noMax=true;
			}
			
			if(noMax==true){
				noMax=false;
			}
			else{
				if(maxCount>0){
					maxList=Array.concat(maxList,u);
					maxCount=maxCount+1;	
				}
				else{
					maxList=u;
					maxCount=maxCount+1;
				}
			}
		}
		//fix if maxList is 1 value;
		if(maxCount<2){
			print("1 peak: adding false value to facilitate array calculations.");
			maxList=Array.concat(maxList,false);
		}

		//determine all other levels
		percentageLevels=newArray(percentages.length);
		percentageDataDown=newArray(percentages.length);
		percentageDataUp=newArray(percentages.length);
		percentageData=newArray(percentages.length);

		xBaseline=0;
		yBaseline=0;
		countPeakRegion=0;
		baselineThresholdValue=0;
		minValueList=newArray(maxList.length);
		speedMaxValueList=newArray(maxList.length);
		Array.getStatistics(yValues, yValuesMin, yValuesMax, yValuesMean, yValuesStdDev);
		
		//determine regions of interest for speedMax calculation
		for(j=0;j<maxList.length;j++){
			if(j==maxList.length-1){
				rangeSpeedMax=round((maxList[j]-maxList[j-1])/4);
			}
			else{
				rangeSpeedMax=round((maxList[j+1]-maxList[j])/4);	
			}
			if(maxList[j]-(rangeSpeedMax)>0 && maxList[j]+rangeSpeedMax<yValues.length){
				findMax=0;
				for(b=maxList[j]-rangeSpeedMax;b<maxList[j]+rangeSpeedMax-1;b++){
					if(yValues[b+1]-yValues[b]>findMax){
						findMax=yValues[b+1]-yValues[b];
					}
				speedMaxValueList[j]=findMax;
				}	
			}
		}
		
		//determine baseline levels
		if (highFreqBaselineDetection==true){
			for(countPeakRegion=0;countPeakRegion<maxList.length;countPeakRegion++){
				if(countPeakRegion==0){
					startRange=0;
				}
				else{
					startRange=maxList[countPeakRegion]-round((maxList[countPeakRegion]-maxList[countPeakRegion-1])/2);
				}
					minValBaseline=yValues[(maxList[countPeakRegion])];
					for(j=startRange;j<maxList[countPeakRegion];j++){
						if(yValues[j]<minValBaseline){
							minValBaseline=yValues[j];
							minValx=j;
						}
					}
		
				Plot.setColor("blue");
				Plot.drawLine(minValx*samplingTime, minValBaseline-10, minValx*samplingTime, minValBaseline+10);
				Plot.setColor("red");
				
				minValueList[countPeakRegion]=minValBaseline;
			}
		}
		else{
			for(countPeakRegion=0;countPeakRegion<maxList.length;countPeakRegion++){
				regionBaselineValues=newArray(1);
				xRegionBaselineValues=newArray(1);
				sumBaselineValues=0;
				arrayCounter=0;
				baselineThresholdValue=(baselineThreshold/100)*speedMaxValueList[countPeakRegion];
				if(countPeakRegion==0){
					startRange=0;
				}
				else{
					startRange=maxList[countPeakRegion]-round((maxList[countPeakRegion]-maxList[countPeakRegion-1])/2);
				}
				for(j=startRange;j<maxList[countPeakRegion];j++){
					if((abs(yValues[j+1]-yValues[j])<baselineThresholdValue) && yValues[j]<(yValuesMean*1.5)){ 
						if(arrayCounter==0){
							regionBaselineValues[0]=yValues[j];
							xRegionBaselineValues[0]=j;
							arrayCounter=1;
						}
						else{
							regionBaselineValues=Array.concat(regionBaselineValues,yValues[j]);
							xRegionBaselineValues=Array.concat(xRegionBaselineValues,j);
						}
					}
				}
			
				if(regionBaselineValues.length>baselineNumberOfPoints){
					startF=regionBaselineValues.length-baselineNumberOfPoints;
				}
				else{
					startF=0;
					baselineNumberOfPoints=regionBaselineValues.length;
					print("WARNING: Not enough baseline values at peak "+countPeakRegion+". Number of baselinepoints set to: "+regionBaselineValues.length);
					print("If your recorded framerate is not low (<50), you might want to increase your baseline threshold to exclude more noise.");
				}
				if(regionBaselineValues.length>1){
					plotxRegionBaselineValues=newArray(regionBaselineValues.length-startF);
					plotRegionBaselineValues=newArray(regionBaselineValues.length-startF);
					for(f=startF;f<regionBaselineValues.length;f++){
						sumBaselineValues=sumBaselineValues+regionBaselineValues[f];
						plotxRegionBaselineValues[f-startF]=xRegionBaselineValues[f];
						plotRegionBaselineValues[f-startF]=regionBaselineValues[f];
					}
					for(ii=0;ii<plotxRegionBaselineValues.length;ii++){
						plotxRegionBaselineValues[ii]=plotxRegionBaselineValues[ii]*samplingTime;
					}
					Plot.setColor("blue");
					Plot.add("circles",plotxRegionBaselineValues,plotRegionBaselineValues);
					Plot.setColor("red");
				}
				else{
					sumBaselineValues=0;
				}
				minValueList[countPeakRegion]=sumBaselineValues/baselineNumberOfPoints;
			}
		}

		//check upgoing flank
		for(c=0;c<maxCount;c++){
			if(c<maxList.length-1){
				peakToPeakDistance=maxList[c+1]-maxList[c];
			}

			//calculate percentage levels
			perc100=yValues[maxList[c]];
			perc0=minValueList[c];
			for(l=0;l<percentages.length;l++){
				percentageLevels[l]=(percentages[l]/100)*(perc100-perc0)+perc0;
			}

			//identify the corresponding points in the yValues
			lowDown=false;
			lowUp=false;
			for(m=0;m<percentageLevels.length;m++){
				//define range to search in
				minBorder=maxList[c]-abs(peakToPeakDistance);
				maxBorder=maxList[c]+abs(peakToPeakDistance);				
				if(minBorder<2){
					minBorder=2;
				}
				if(maxBorder>yValues.length-3){
					maxBorder=yValues.length-3;
				}
				
				//3 points down required to exclude noise
				for(l=maxList[c];l>minBorder;l--){
					if(yValues[l]<percentageLevels[m] && yValues[l-1]<percentageLevels[m] && yValues[l-2]<percentageLevels[m]){
						percentageDataDown[m]=l;
						if(m==0){
							lowDown=l;
						}
						l=minBorder;
					}
				}
				//3 points up required to exclude noise
				for(l=maxList[c];l<maxBorder;l++){
					if(yValues[l]<percentageLevels[m] && yValues[l+1]<percentageLevels[m] && yValues[l+2]<percentageLevels[m]){
						percentageDataUp[m]=l;
						if(m==0){
							lowUp=l;
						}
						l=maxBorder;
					}
				}
			}

			if(lowDown==false){
				print("lowDown false at peak: "+c);
				contractionTime=false;
				transientDuration=false;
				if(lowUp==false){
					relaxationTime=false;
				}
				else{
					relaxationTime=abs((maxList[c]-lowUp)*samplingTime);
				}
			}
			else{
				contractionTime=abs((maxList[c]-lowDown)*samplingTime);
				if(lowUp==false){
					print("lowUp false at peak: "+(c+1));
					relaxationTime=false;
					transientDuration=false;
				}
				else{
					relaxationTime=abs((maxList[c]-lowUp)*samplingTime);
					transientDuration=abs((lowUp-lowDown)*samplingTime);
				}
			}
			setResult("Contraction duration [10% above baseline] (ms)", c, transientDuration);
			setResult("Time-to-peak (ms)", c, contractionTime);
			setResult("Relaxation Time (ms)", c, relaxationTime);
			for(m=0;m<percentageLevels.length;m++){
				if(transientDuration!=false){
					percentageData[m]=(percentageDataUp[m]-percentageDataDown[m])*samplingTime;
					Plot.drawLine(percentageDataDown[m]*samplingTime, yValues[percentageDataDown[m]], percentageDataUp[m]*samplingTime, yValues[percentageDataUp[m]]);						
				}
				else{
					percentageData[m]=false;
				}
				setResult(100-percentages[m]+"-to-"+100-percentages[m]+" transient (ms)", c, percentageData[m]);
			}							
		}
		
		//display results in plot and results
		print("Peaks detected at points (frames):");
		Array.print(maxList);
		if(drawPeaks==true){
			for(k=0;k<maxCount;k++){
				Plot.drawLine(maxList[k]*samplingTime, minValueList[k], maxList[k]*samplingTime, yValues[maxList[k]]);
				if(k>0){
					setResult("Peak-to-peak time (ms)", k, (maxList[k]-maxList[k-1])*samplingTime);
				}		
				setResult("Baseline value (a.u.)", k, minValueList[k]);
				setResult("Peak amplitude (a.u.)", k, yValues[maxList[k]]);
				setResult("Contraction amplitude (a.u.)", k, yValues[maxList[k]]-minValueList[k]);
			}	
		}
}	


function readSettingValue(name, defval) {
	s = call("ij.Prefs.get", "contractility."+name, "?");
	if (s=="?")
		return defval;
	else
		return s;
	}

function writeSettingOption(name, option) {
	call("ij.Prefs.set", "contractility."+name, option);
	}

function writeSettingValue(name, val, ndecpl) {
	call("ij.Prefs.set", "contractility."+name, d2s(val,ndecpl));
	}

function readSettingBoolean(name, defval) {
	s = call("ij.Prefs.get", "contractility."+name, "?");
	if (s=="?")
		return defval;
	else if (s=="0")
		return false;
	else
		return true;
	}

function writeSettingBoolean(name, val) {
	s = "contractility."+name;
	if (val==false)
		call("ij.Prefs.set", s, "0");
	else
		call("ij.Prefs.set", s, "1");
	}
